# Supplementary material for: Ganodermaovisporum sp. nov. (Polyporales, Polyporaceae) from Southwest China
Source: Biodivers Data J. 2022 Jul 6;10:e80034. doi: 10.3897/BDJ.10.e80034 (PMC9848459; doi:10.3897/BDJ.10.e80034)
Supplement: XML Treatment for Ganoderma ovisporum [file BDJ.10.e80034-treatment1.xml]

<!DOCTYPE tp:taxon-treatment
  PUBLIC "-//TaxonX//DTD Taxonomic Treatment Publishing DTD v0 20100105//EN" "tax-treatment-NSO.dtd">
<tp:taxon-treatment xmlns:tp="http://www.plazi.org/taxpub"><tp:treatment-meta><mixed-citation publication-type="journal"><person-group><name><surname>Yang</surname><given-names>Hong-De</given-names></name><name><surname>Ding</surname><given-names>Yong</given-names></name><name><surname>Wen</surname><given-names>Ting-Chi</given-names></name><name><surname>Hapuarachchi</surname><given-names>Kalani Kanchana</given-names></name><name><surname>Wei</surname><given-names>De-Ping</given-names></name></person-group><article-title><italic><tp:taxon-name><tp:taxon-name-part taxon-name-part-type="genus" reg="Ganoderma">Ganoderma</tp:taxon-name-part><tp:taxon-name-part taxon-name-part-type="species" reg="ovisporum">ovisporum</tp:taxon-name-part></tp:taxon-name></italic> sp. nov. (<tp:taxon-name><tp:taxon-name-part taxon-name-part-type="order">Polyporales</tp:taxon-name-part></tp:taxon-name>, <tp:taxon-name><tp:taxon-name-part taxon-name-part-type="family">Polyporaceae</tp:taxon-name-part></tp:taxon-name>) from Southwest China</article-title><source>Biodivers Data J</source><day>06</day><month>07</month><year>2022</year><volume>10</volume><pub-id pub-id-type="doi">10.3897/BDJ.10.e80034</pub-id></mixed-citation></tp:treatment-meta><tp:nomenclature><tp:taxon-name>
            <object-id xmlns:xlink="http://www.w3.org/1999/xlink" content-type="arpha" xlink:type="simple">A07C86F9-799E-59BF-AF73-120508E42B3F</object-id>
            <tp:taxon-name-part taxon-name-part-type="genus">Ganoderma</tp:taxon-name-part>
            <tp:taxon-name-part taxon-name-part-type="species">ovisporum</tp:taxon-name-part>
            <object-id xmlns:xlink="http://www.w3.org/1999/xlink" xlink:type="simple" object-id-type="IndexFungorum">IF558589</object-id>
            <object-id xmlns:xlink="http://www.w3.org/1999/xlink" xlink:type="simple" object-id-type="Faces of fungi number">FoF 10099</object-id>
          </tp:taxon-name><tp:taxon-authority>H.D. Yang, T.C. Wen</tp:taxon-authority><tp:taxon-status xmlns:xlink="http://www.w3.org/1999/xlink" xlink:type="simple">sp. nov.</tp:taxon-status></tp:nomenclature><tp:treatment-sec sec-type="materials"><title>Materials</title><list list-type="alpha-lower" list-content="occurrences"><list-item><p><bold>Type status:</bold> <named-content xmlns:xlink="http://www.w3.org/1999/xlink" content-type="dwc:typeStatus" xlink:type="simple">Holotype</named-content>. <bold>Occurrence:</bold> recordedBy: <named-content xmlns:xlink="http://www.w3.org/1999/xlink" content-type="dwc:recordedBy" xlink:type="simple">Hongde Yang</named-content>; occurrenceID: <named-content xmlns:xlink="http://www.w3.org/1999/xlink" content-type="dwc:occurrenceID" xlink:type="simple">HKAS123193</named-content>; <bold>Taxon:</bold> scientificName: <named-content xmlns:xlink="http://www.w3.org/1999/xlink" content-type="dwc:scientificName" xlink:type="simple"><italic><tp:taxon-name><tp:taxon-name-part taxon-name-part-type="genus" reg="Ganoderma">Ganoderma</tp:taxon-name-part><tp:taxon-name-part taxon-name-part-type="species" reg="ovisporum">ovisporum</tp:taxon-name-part></tp:taxon-name></italic></named-content>; kingdom: <named-content xmlns:xlink="http://www.w3.org/1999/xlink" content-type="dwc:kingdom" xlink:type="simple"><tp:taxon-name><tp:taxon-name-part taxon-name-part-type="kingdom">Fungi</tp:taxon-name-part></tp:taxon-name></named-content>; phylum: <named-content xmlns:xlink="http://www.w3.org/1999/xlink" content-type="dwc:phylum" xlink:type="simple"><tp:taxon-name><tp:taxon-name-part taxon-name-part-type="phylum">Basidiomycota</tp:taxon-name-part></tp:taxon-name></named-content>; class: <named-content xmlns:xlink="http://www.w3.org/1999/xlink" content-type="dwc:class" xlink:type="simple"><tp:taxon-name><tp:taxon-name-part taxon-name-part-type="class">Agaricomycetes</tp:taxon-name-part></tp:taxon-name></named-content>; order: <named-content xmlns:xlink="http://www.w3.org/1999/xlink" content-type="dwc:order" xlink:type="simple"><tp:taxon-name><tp:taxon-name-part taxon-name-part-type="order">Polyporales</tp:taxon-name-part></tp:taxon-name></named-content>; family: <named-content xmlns:xlink="http://www.w3.org/1999/xlink" content-type="dwc:family" xlink:type="simple"><tp:taxon-name><tp:taxon-name-part taxon-name-part-type="family">Polyporaceae</tp:taxon-name-part></tp:taxon-name></named-content>; genus: <named-content xmlns:xlink="http://www.w3.org/1999/xlink" content-type="dwc:genus" xlink:type="simple"><tp:taxon-name><tp:taxon-name-part taxon-name-part-type="genus">Ganoderma</tp:taxon-name-part></tp:taxon-name></named-content>; <bold>Location:</bold> country: <named-content xmlns:xlink="http://www.w3.org/1999/xlink" content-type="dwc:country" xlink:type="simple">China</named-content>; countryCode: <named-content xmlns:xlink="http://www.w3.org/1999/xlink" content-type="dwc:countryCode" xlink:type="simple">CN</named-content>; stateProvince: <named-content xmlns:xlink="http://www.w3.org/1999/xlink" content-type="dwc:stateProvince" xlink:type="simple">Guizhou</named-content>; county: <named-content xmlns:xlink="http://www.w3.org/1999/xlink" content-type="dwc:county" xlink:type="simple">Sandu Shuizu Autonomous County</named-content>; locality: <named-content xmlns:xlink="http://www.w3.org/1999/xlink" content-type="dwc:locality" xlink:type="simple">Sandong Township</named-content>; verbatimElevation: <named-content xmlns:xlink="http://www.w3.org/1999/xlink" content-type="dwc:verbatimElevation" xlink:type="simple">612 m</named-content>; verbatimLatitude: <named-content xmlns:xlink="http://www.w3.org/1999/xlink" content-type="dwc:verbatimLatitude" xlink:type="simple">25°70′ N</named-content>; verbatimLongitude: <named-content xmlns:xlink="http://www.w3.org/1999/xlink" content-type="dwc:verbatimLongitude" xlink:type="simple">107°96′ E</named-content>; <bold>Identification:</bold> identifiedBy: <named-content xmlns:xlink="http://www.w3.org/1999/xlink" content-type="dwc:identifiedBy" xlink:type="simple">Hongde Yang</named-content>; <bold>Event:</bold> year: <named-content xmlns:xlink="http://www.w3.org/1999/xlink" content-type="dwc:year" xlink:type="simple">2020</named-content>; month: <named-content xmlns:xlink="http://www.w3.org/1999/xlink" content-type="dwc:month" xlink:type="simple">July</named-content>; day: <named-content xmlns:xlink="http://www.w3.org/1999/xlink" content-type="dwc:day" xlink:type="simple">16</named-content>; habitat: <named-content xmlns:xlink="http://www.w3.org/1999/xlink" content-type="dwc:habitat" xlink:type="simple">Terrestrial</named-content>; fieldNotes: <named-content xmlns:xlink="http://www.w3.org/1999/xlink" content-type="dwc:fieldNotes" xlink:type="simple">Rotten wood, in dry dipterocarp forest and in upper mixed deciduous forest and growing up from soil</named-content>; <bold>Record Level:</bold> type: <named-content xmlns:xlink="http://www.w3.org/1999/xlink" content-type="dwc:type" xlink:type="simple">HKAS123193</named-content>; collectionID: <named-content xmlns:xlink="http://www.w3.org/1999/xlink" content-type="dwc:collectionID" xlink:type="simple">SD2020071601</named-content></p></list-item></list></tp:treatment-sec><tp:treatment-sec sec-type="Description"><title>Description</title><p>Basidiome annual, stipitate, corky, strongly laccate, becoming lighter when dry. Pileus 3 × 5 cm, up to 0.9 cm thick at the base, applanate, subreniform, upper surface red-brown (8E8) when fresh, becoming brownish-black (6C8) when dry, with slightly concentrically sulcate, radially rugose, irregularly tuberculate bumps and ridges overlying the context. Margin is slightly obtuse, yellow-brown (5D8) or concolorous with the pileus. Pore surface pale white (4A2). Pores nearly round to round, 3–4 per mm, dissepiments thin to slightly thick. Context up to 0.3 cm thick, corky, homogeneous at the periphery, becoming three-layered towards the centre, upper layer creamy-white (6E4), middle layer pale brown (6E4), lower layer brown (6D1), without concentric growth zone, black melanoid band absent. There is a line of independent or confluent, laterally arranged tubes inserted between the upper and middle layers of the context. Tubes up to 0.6 cm long, brownish (6E7). Stipe slightly darker than pileus, lateral, subcylindrical, 4-7 cm long, up to 1 cm in diam. Basidia not observed. Basidiospores (12.5–)13.0–13.5–15.0(–15.5) × (9.0–)9.5–10.0–10.5(–11.5) μm (Q<sub>m</sub> = 1.3, Q = 1.0–1.7，n = 30, with myxosporium), ellipsoid to broadly ellipsoid, ovoid, brown, double-walled, with a dark brown eusporium bearing coarse echinulae and an obtuse turgid appendix, overlaid by a hyaline, smooth myxosporium. Pileipellis hymeniodermiformic, yellowish-brown, terminal cells clavate, entire, brown (5D6), thick-walled, hollow, 18–29 × 6–11 μm. Hyphal system trimitic, generative hyphae 3.5–6 μm in diam., hyaline, colourless, thin-walled with clamp connections; skeletal hyphae 3–6 μm in diam., thick-walled to nearly solid, sometimes branched; binding hyphae 1.5–3 μm in diam., thick-walled, nearly solid, colourless (Fig. <xref ref-type="fig" rid="F7616585">1</xref>).</p></tp:treatment-sec><tp:treatment-sec sec-type="Etymology"><title>Etymology</title><p>Referring to the ovoid basidiospores.</p></tp:treatment-sec><tp:treatment-sec sec-type="Notes"><title>Notes</title><p><italic><tp:taxon-name><tp:taxon-name-part taxon-name-part-type="genus" reg="Ganoderma">Ganoderma</tp:taxon-name-part><tp:taxon-name-part taxon-name-part-type="species" reg="ovisporum">ovisporum</tp:taxon-name-part></tp:taxon-name></italic> clusters with <italic><tp:taxon-name><tp:taxon-name-part taxon-name-part-type="genus" reg="Ganoderma">G.</tp:taxon-name-part><tp:taxon-name-part taxon-name-part-type="species" reg="sandunense">sandunense</tp:taxon-name-part></tp:taxon-name></italic> in the multigene phylogenetic tree (Fig. 3), the former is similar to the latter by having 98% and 97% homology in ITS and RPB2 sequence data, respectively. These two species are similar in having wide ovoid basidiospores and inhabiting deciduous coniferous mixed forests. However, <italic><tp:taxon-name><tp:taxon-name-part taxon-name-part-type="genus" reg="Ganoderma">G.</tp:taxon-name-part><tp:taxon-name-part taxon-name-part-type="species" reg="ovisporum">ovisporum</tp:taxon-name-part></tp:taxon-name></italic> differs from <italic><tp:taxon-name><tp:taxon-name-part taxon-name-part-type="genus" reg="Ganoderma">G.</tp:taxon-name-part><tp:taxon-name-part taxon-name-part-type="species" reg="sandunense">sandunense</tp:taxon-name-part></tp:taxon-name></italic> in having inconspicuously concentric rings near the pileus margin, lateral stipe and shorter pileipellis terminal cells (18–29 × 6–11 μm), while conspicuously concentric zones and vertically-arranged ridges or grooves, central stipe and longer pileipellis terminal cells (50–95 × 8–13.5 μm) have been observed in the latter. By considering both phylogenetic evidence and morphological observations, we conclude our collection is a new species in <italic><tp:taxon-name><tp:taxon-name-part taxon-name-part-type="genus" reg="Ganoderma">Ganoderma</tp:taxon-name-part></tp:taxon-name></italic>.</p></tp:treatment-sec><tp:treatment-sec><!--Section generated to contain objects referenced in tp:taxon-treatment.--><fig id="F7616585" position="float" orientation="portrait"><object-id xmlns:xlink="http://www.w3.org/1999/xlink" content-type="arpha" xlink:type="simple">441A86DA-12E8-5D34-A77B-E1F43F88FF7B</object-id><object-id xmlns:xlink="http://www.w3.org/1999/xlink" content-type="doi" xlink:type="simple">10.3897/BDJ.10.e80034.figure1</object-id><label>Figure 1.</label><caption><p><italic><tp:taxon-name><tp:taxon-name-part taxon-name-part-type="genus" reg="Ganoderma">Ganoderma</tp:taxon-name-part><tp:taxon-name-part taxon-name-part-type="species" reg="ovisporum">ovisporum</tp:taxon-name-part></tp:taxon-name></italic> (HKAS123193, holotype). <bold>a</bold>–<bold>b</bold> Basidiome; <bold>c</bold> Pileus; <bold>d</bold> Pore surface; <bold>e</bold> Pores; <bold>f</bold> Sections of pileus; <bold>g</bold>–<bold>i</bold> Pileipellis terminal cell; <bold>j–m</bold> Basidiospores; <bold>n</bold> Skeletal hyphae; <bold>o</bold> Generative hyphae; <bold>p</bold> Binding hyphae. Scale bars: g = 50 µm; h–i = 30 µm; j–m = 10 µm; n = 100 µm; o = 10 µm; p = 100 µm.</p></caption><graphic xmlns:xlink="http://www.w3.org/1999/xlink" xlink:href="bdj-10-e80034-g001.jpg" position="float" id="oo_622666.jpg" orientation="portrait" xlink:type="simple"><uri content-type="original_file" xlink:type="simple">https://binary.pensoft.net/fig/622666</uri></graphic></fig></tp:treatment-sec></tp:taxon-treatment>
