# Supplementary material for: Ganodermaovisporum sp. nov. (Polyporales, Polyporaceae) from Southwest China
Source: Biodivers Data J. 2022 Jul 6;10:e80034. doi: 10.3897/BDJ.10.e80034 (PMC9848459; doi:10.3897/BDJ.10.e80034)
Supplement: XML Treatment for Ganoderma sandunense [file BDJ.10.e80034-treatment2.xml]

<!DOCTYPE tp:taxon-treatment
  PUBLIC "-//TaxonX//DTD Taxonomic Treatment Publishing DTD v0 20100105//EN" "tax-treatment-NSO.dtd">
<tp:taxon-treatment xmlns:tp="http://www.plazi.org/taxpub"><tp:treatment-meta><mixed-citation publication-type="journal"><person-group><name><surname>Yang</surname><given-names>Hong-De</given-names></name><name><surname>Ding</surname><given-names>Yong</given-names></name><name><surname>Wen</surname><given-names>Ting-Chi</given-names></name><name><surname>Hapuarachchi</surname><given-names>Kalani Kanchana</given-names></name><name><surname>Wei</surname><given-names>De-Ping</given-names></name></person-group><article-title><italic><tp:taxon-name><tp:taxon-name-part taxon-name-part-type="genus" reg="Ganoderma">Ganoderma</tp:taxon-name-part><tp:taxon-name-part taxon-name-part-type="species" reg="ovisporum">ovisporum</tp:taxon-name-part></tp:taxon-name></italic> sp. nov. (<tp:taxon-name><tp:taxon-name-part taxon-name-part-type="order">Polyporales</tp:taxon-name-part></tp:taxon-name>, <tp:taxon-name><tp:taxon-name-part taxon-name-part-type="family">Polyporaceae</tp:taxon-name-part></tp:taxon-name>) from Southwest China</article-title><source>Biodivers Data J</source><day>06</day><month>07</month><year>2022</year><volume>10</volume><pub-id pub-id-type="doi">10.3897/BDJ.10.e80034</pub-id></mixed-citation></tp:treatment-meta><tp:nomenclature><tp:taxon-name>
            <object-id xmlns:xlink="http://www.w3.org/1999/xlink" content-type="arpha" xlink:type="simple">EA035F7B-6ED1-584B-80C8-CC61BBA7305C</object-id>
            <tp:taxon-name-part taxon-name-part-type="genus">Ganoderma</tp:taxon-name-part>
            <tp:taxon-name-part taxon-name-part-type="species">sandunense</tp:taxon-name-part>
            <object-id xmlns:xlink="http://www.w3.org/1999/xlink" xlink:type="simple" object-id-type="IndexFungorum">IF555784</object-id>
            <object-id xmlns:xlink="http://www.w3.org/1999/xlink" xlink:type="simple" object-id-type="Faces of fungi number">FoF05659</object-id>
          </tp:taxon-name><tp:taxon-authority>Hapuar., T.C. Wen &amp; K.D. Hyde</tp:taxon-authority></tp:nomenclature><tp:treatment-sec sec-type="materials"><title>Materials</title><list list-type="alpha-lower" list-content="occurrences"><list-item><p><bold>Type status:</bold> <named-content xmlns:xlink="http://www.w3.org/1999/xlink" content-type="dwc:typeStatus" xlink:type="simple">Holotype</named-content>. <bold>Occurrence:</bold> recordedBy: <named-content xmlns:xlink="http://www.w3.org/1999/xlink" content-type="dwc:recordedBy" xlink:type="simple">Ting-Chi Wen</named-content>; occurrenceID: <named-content xmlns:xlink="http://www.w3.org/1999/xlink" content-type="dwc:occurrenceID" xlink:type="simple">GACP18012501</named-content>; <bold>Taxon:</bold> scientificName: <named-content xmlns:xlink="http://www.w3.org/1999/xlink" content-type="dwc:scientificName" xlink:type="simple"><italic><tp:taxon-name><tp:taxon-name-part taxon-name-part-type="genus" reg="Ganoderma">Ganoderma</tp:taxon-name-part><tp:taxon-name-part taxon-name-part-type="species" reg="sandunense">sandunense</tp:taxon-name-part></tp:taxon-name></italic></named-content>; kingdom: <named-content xmlns:xlink="http://www.w3.org/1999/xlink" content-type="dwc:kingdom" xlink:type="simple"><tp:taxon-name><tp:taxon-name-part taxon-name-part-type="kingdom">Fungi</tp:taxon-name-part></tp:taxon-name></named-content>; phylum: <named-content xmlns:xlink="http://www.w3.org/1999/xlink" content-type="dwc:phylum" xlink:type="simple"><tp:taxon-name><tp:taxon-name-part taxon-name-part-type="phylum">Basidiomycota</tp:taxon-name-part></tp:taxon-name></named-content>; class: <named-content xmlns:xlink="http://www.w3.org/1999/xlink" content-type="dwc:class" xlink:type="simple"><tp:taxon-name><tp:taxon-name-part taxon-name-part-type="class">Agaricomycetes</tp:taxon-name-part></tp:taxon-name></named-content>; order: <named-content xmlns:xlink="http://www.w3.org/1999/xlink" content-type="dwc:order" xlink:type="simple"><tp:taxon-name><tp:taxon-name-part taxon-name-part-type="order">Polyporales</tp:taxon-name-part></tp:taxon-name></named-content>; family: <named-content xmlns:xlink="http://www.w3.org/1999/xlink" content-type="dwc:family" xlink:type="simple"><tp:taxon-name><tp:taxon-name-part taxon-name-part-type="family">Polyporaceae</tp:taxon-name-part></tp:taxon-name></named-content>; genus: <named-content xmlns:xlink="http://www.w3.org/1999/xlink" content-type="dwc:genus" xlink:type="simple"><tp:taxon-name><tp:taxon-name-part taxon-name-part-type="genus">Ganoderma</tp:taxon-name-part></tp:taxon-name></named-content>; <bold>Location:</bold> country: <named-content xmlns:xlink="http://www.w3.org/1999/xlink" content-type="dwc:country" xlink:type="simple">China</named-content>; countryCode: <named-content xmlns:xlink="http://www.w3.org/1999/xlink" content-type="dwc:countryCode" xlink:type="simple">CN</named-content>; stateProvince: <named-content xmlns:xlink="http://www.w3.org/1999/xlink" content-type="dwc:stateProvince" xlink:type="simple">Guizhou</named-content>; county: <named-content xmlns:xlink="http://www.w3.org/1999/xlink" content-type="dwc:county" xlink:type="simple">Sandu Shuizu Autonomous County</named-content>; verbatimElevation: <named-content xmlns:xlink="http://www.w3.org/1999/xlink" content-type="dwc:verbatimElevation" xlink:type="simple">590 m</named-content>; verbatimLatitude: <named-content xmlns:xlink="http://www.w3.org/1999/xlink" content-type="dwc:verbatimLatitude" xlink:type="simple">24°54′N</named-content>; verbatimLongitude: <named-content xmlns:xlink="http://www.w3.org/1999/xlink" content-type="dwc:verbatimLongitude" xlink:type="simple">107°53′E</named-content>; <bold>Identification:</bold> identifiedBy: <named-content xmlns:xlink="http://www.w3.org/1999/xlink" content-type="dwc:identifiedBy" xlink:type="simple">Kalani Hapuarachchi</named-content>; <bold>Event:</bold> year: <named-content xmlns:xlink="http://www.w3.org/1999/xlink" content-type="dwc:year" xlink:type="simple">2018</named-content>; month: <named-content xmlns:xlink="http://www.w3.org/1999/xlink" content-type="dwc:month" xlink:type="simple">January</named-content>; day: <named-content xmlns:xlink="http://www.w3.org/1999/xlink" content-type="dwc:day" xlink:type="simple">25</named-content>; habitat: <named-content xmlns:xlink="http://www.w3.org/1999/xlink" content-type="dwc:habitat" xlink:type="simple">Terrestrial</named-content>; fieldNotes: <named-content xmlns:xlink="http://www.w3.org/1999/xlink" content-type="dwc:fieldNotes" xlink:type="simple">Rotten wood, growing up from the soil</named-content>; <bold>Record Level:</bold> type: <named-content xmlns:xlink="http://www.w3.org/1999/xlink" content-type="dwc:type" xlink:type="simple">GACP18012501</named-content>; collectionID: <named-content xmlns:xlink="http://www.w3.org/1999/xlink" content-type="dwc:collectionID" xlink:type="simple">GACP18012501</named-content></p></list-item></list></tp:treatment-sec><tp:treatment-sec sec-type="Description"><title>Description</title><p>Basidiome annual, stipitate, corky, strongly laccate. Pileus hemispherical, projecting 8 cm, up to 4 cm wide and 1.5 cm thick. Pileal surface reddish-black (8E8) to brownish-black (6C8), with distinctly concentrically sulcate, vertically-arranged ridges or grooves. Margin obtuse, concolorous with the pileus. Pore surface whitish-yellow (4A2) to light brown (6D4). Pores nearly circular, 3–5 per mm, dissepiments thin. Context up to 0.5 cm thick, inconspicuous triplex, fawn (5C5) to creamy-white (5A1) to dark brown (5E6), without concentric growth zone, black melanoid band absent. There is a line of independent or confluent, laterally-arranged tubes inserted between the upper and middle layer of the context. Tubes up to 1.2 cm long, dark brown (7F8). Stipe slightly darker than pileus, central, subcylindrical, up to 8 cm, 0.5 cm in diam. Basidia broadly ellipsoid, 21–25.5 × 13.5–17.5 μm, with four sterigmata. Basidiospores (12.3–)13.2–13.7–14.2(–15.7) × (9.0–)10–10.3–10.6(–12.5) μm (Qm = 1.3, Q = 1.0–1.7, n = 30, with myxosporium), ellipsoid to broadly ellipsoid, brown (7E5). Pileipellis cells clavate like, entire, brownish-orange (5C5), 50–95 × 8–13.5 μm. Hyphal system trimitic, generative hyphae 4-6 μm in diam., hyaline, colourless, thin-walled with clamp connections; skeletal hyphae 3.5–6 μm in diam., thick-walled to nearly solid, sometimes branched; binding hyphae 1-2 μm in diam., thick-walled, nearly solid, colourless (Fig. <xref ref-type="fig" rid="F7616589">2</xref>).</p></tp:treatment-sec><tp:treatment-sec sec-type="Notes"><title>Notes</title><p><italic><tp:taxon-name><tp:taxon-name-part taxon-name-part-type="genus" reg="Ganoderma">Ganoderma</tp:taxon-name-part><tp:taxon-name-part taxon-name-part-type="species" reg="sandunense">sandunense</tp:taxon-name-part></tp:taxon-name></italic> was introduced by <xref ref-type="bibr" rid="B7615058">Hapuarachchi et al. (2019b)</xref> with ITS sequence. In addition, the description of its basidia is absent in their publication. In this study, the holotype of <italic><tp:taxon-name><tp:taxon-name-part taxon-name-part-type="genus" reg="Ganoderma">G.</tp:taxon-name-part><tp:taxon-name-part taxon-name-part-type="species" reg="sandunense">sandunense</tp:taxon-name-part></tp:taxon-name></italic> was loaned from Herbarium (<bold>GACP</bold>) and re-examined. We have refined this species with a more detailed illustration. Furthermore, we provided RPB2 sequence data of this species, which is an important phylogenetic marker used for intraspecific delimitation within <italic><tp:taxon-name><tp:taxon-name-part taxon-name-part-type="genus" reg="Ganoderma">Ganoderma</tp:taxon-name-part></tp:taxon-name></italic>.</p></tp:treatment-sec><tp:treatment-sec><!--Section generated to contain objects referenced in tp:taxon-treatment.--><fig id="F7616589" position="float" orientation="portrait"><object-id xmlns:xlink="http://www.w3.org/1999/xlink" content-type="arpha" xlink:type="simple">9056E869-D27F-5807-B7E8-3C1BDB3D9769</object-id><object-id xmlns:xlink="http://www.w3.org/1999/xlink" content-type="doi" xlink:type="simple">10.3897/BDJ.10.e80034.figure2</object-id><label>Figure 2.</label><caption><p><italic><tp:taxon-name><tp:taxon-name-part taxon-name-part-type="genus" reg="Ganoderma">Ganoderma</tp:taxon-name-part><tp:taxon-name-part taxon-name-part-type="species" reg="sandunense">sandunense</tp:taxon-name-part></tp:taxon-name></italic> (GACP18012501, holotype). <bold>a</bold> Basidiome; <bold>b</bold> Pore surface; <bold>c</bold> Sections of pileus; <bold>d</bold>–<bold>e</bold> Pileipellis terminal cell; <bold>f</bold> Basidia; <bold>g</bold>–<bold>j</bold> Basidiospores; <bold>k</bold> Skeletal hyphae and binding hyphae; <bold>l</bold> Generative hyphae; <bold>m</bold> Binding hyphae. Scale bars: d–e= 50 μm; f–h = 20 μm; i–j = 10 μm; k = 100 μm; l–m = 50 μm.</p></caption><graphic xmlns:xlink="http://www.w3.org/1999/xlink" xlink:href="bdj-10-e80034-g002.jpg" position="float" id="oo_622668.jpg" orientation="portrait" xlink:type="simple"><uri content-type="original_file" xlink:type="simple">https://binary.pensoft.net/fig/622668</uri></graphic></fig></tp:treatment-sec><ref-list><ref id="B7615058"><element-citation xmlns:xlink="http://www.w3.org/1999/xlink" publication-type="article" xlink:type="simple"><person-group person-group-type="author"><name name-style="western"><surname>Hapuarachchi</surname><given-names>K. K.</given-names></name><name name-style="western"><surname>Karunarathna</surname><given-names>S. C.</given-names></name><name name-style="western"><surname>Phengsintham</surname><given-names>P.</given-names></name><name name-style="western"><surname>Yang</surname><given-names>H. D.</given-names></name><name name-style="western"><surname>Kakumyan</surname><given-names>P.</given-names></name><name name-style="western"><surname>Hyde</surname><given-names>K. D.</given-names></name><name name-style="western"><surname>Wen</surname><given-names>T. C.</given-names></name></person-group><year>2019</year><article-title><tp:taxon-name><tp:taxon-name-part taxon-name-part-type="family">Ganodermataceae</tp:taxon-name-part></tp:taxon-name> (<tp:taxon-name><tp:taxon-name-part taxon-name-part-type="order">Polyporales</tp:taxon-name-part></tp:taxon-name>): Diversity in Greater Mekong Subregion countries (China, Laos, Myanmar, Thailand and Vietnam)</article-title><source>Mycosphere</source><volume>10</volume><issue>1</issue><fpage>221</fpage><lpage>309</lpage><pub-id pub-id-type="doi">10.5943/mycosphere/10/1/6</pub-id></element-citation></ref></ref-list></tp:taxon-treatment>
